# Supplementary material for: Targeting VISTA for immunomodulation in sepsis: mechanisms and therapeutic potentials
Source: Front Immunol. 2026 May 29;17:1850679. doi: 10.3389/fimmu.2026.1850679 (PMC13259774; doi:10.3389/fimmu.2026.1850679)
Supplement: Supplementary file 1 [file DataSheet1.csv]

NCT Number	Study Title	Study URL	Study Status	Brief Summary	Study Results	Conditions	Interventions	Primary Outcome Measures	Sponsor	Sex	Age	Phases	Study Type	Study Design	Primary Completion Date(Estimated)	First Posted	Last Update Posted
NCT02812875	A Study of CA-170 (Oral PD-L1, PD-L2 and VISTA Checkpoint Antagonist) in Patients With Advanced Tumors and Lymphomas	https://clinicaltrials.gov/study/NCT02812875	COMPLETED	CA-170 is a rationally designed and orally available, small molecule that directly targets the PD-L1/PD-L2, and VISTA immune checkpoints and results in activation of T cell proliferation and cytokine production. This is a multi-center, open-label, Phase 1 trial of orally administered CA-170 in adult patients with advanced solid tumors or lymphomas who have progressed or are non-responsive to avai…	NO	Advanced Solid Tumors or Lymphomas	DRUG: CA-170	1. The number of patients with a dose-limiting toxicity (DLT) in the first treatment cycle, Approximately 24 months. 2. Maximum tolerated dose (MTD) of CA-170, Approximately 24 months|Recommended Phase 2 Dose (RP2D) of CA-170, Approximately 24 months	Curis, Inc.	ALL	ADULT, OLDER ADULT	PHASE1	INTERVENTIONAL	Allocation: NA. Intervention Model: SINGLE GROUP. Masking: NONE. Primary Purpose: TREATMENT.	2020/5/7	2016/6/24	2020/6/26
NCT02671955	A Study of Safety, Pharmacokinetics, Pharmacodynamics of JNJ-61610588 in Participants With Advanced Cancer	https://clinicaltrials.gov/study/NCT02671955	TERMINATED	The purpose of this study is to evaluate the safety and tolerability of JNJ-61610588 in participants with advanced cancer in order to determine a recommended Phase 2 dose (RP2D) for further evaluation in specific tumor types.	NO	Advanced Cancer	DRUG: JNJ-61610588	1. Frequency of Dose Limiting Toxicity (DLT), The Dose Limiting Toxicity (DLT) is based on adverse events and includes unacceptable hematologic toxicity, unacceptable non-hematologic toxicity of Grade 3 or higher, and treatment delay greater than 2 weeks., Approximately 2.5 years. 2. Number of Participants with Adverse Events (AEs) and Serious AEs, An adverse event (AE) is any untoward medical oc…	Janssen Research & Development, LLC	ALL	ADULT, OLDER ADULT	PHASE1	INTERVENTIONAL	Allocation: NON RANDOMIZED. Intervention Model: SINGLE GROUP. Masking: NONE. Primary Purpose: TREATMENT.	2017/1/1	2016/2/2	2018/3/27
NCT04475523	Phase 1 Study of CI-8993 Anti-VISTA Antibody in Patients With Advanced Solid Tumor Malignancies	https://clinicaltrials.gov/study/NCT04475523	COMPLETED	This is a phase 1, open-label, multicenter dose-escalation study to determine the RP2D of CI 8993 for administration to patients with relapsed/refractory solid tumors by evaluating the safety and tolerability and characterizing the PK, PD, and anti cancer activity of CI-8993 in this population.	NO	Solid Tumor	DRUG: CI-8993	1. To determine the maximum tolerated dose of CI-8993, The highest dose at a schedule, at which the DLT rate during the first cycle of this study (28 days from the first full dose) is< 33% in at least 6 patients., Approximately 2 years. 2. Determine the Recommended Phase 2 dose (RP2D), The RP2D will be a dose considered to be appropriately safe for a target phase 2 population and exhibit PK and P…	Curis, Inc.	ALL	ADULT, OLDER ADULT	PHASE1	INTERVENTIONAL	Allocation: NA. Intervention Model: SINGLE GROUP. Masking: NONE. Primary Purpose: TREATMENT.	2023/5/19	2020/7/17	2023/10/27
NCT05082610	A Study of HMBD-002, a Monoclonal Antibody Targeting VISTA, as Monotherapy and Combined With Pembrolizumab, in Patients With Advanced Solid Tumors	https://clinicaltrials.gov/study/NCT05082610	COMPLETED	This is a phase 1/2, open-label, multi-center, first-in-human, two-stage (Part 1: dose escalation and Part 2: dose expansion) study evaluating multiple doses and schedules of intravenously (IV) administered HMBD-002, with or without pembrolizumab KEYTRUDA?, in patients with advanced solid tumors (i.e., locally advanced and unresectable, or metastatic).	NO	Cancer|Tumor, Solid|Nonsmall Cell Lung Cancer|Triple Negative Breast Cancer|Malignant Neoplasm|Metastatic Cancer|Advanced Solid Tumor	DRUG: HMBD-002|DRUG: Pembrolizumab	1. Dose-limiting Toxicity, The incidence of DLTs during the DLT assessment period., First 21 days of treatment. 2. Dose-Finding, Determination of the MTD or maximum tested dose, and the RP2D., Screening to 90 days from last dose. 3. Frequency and Severity of Adverse Events (AE), The incidences and percentages of patients experiencing AEs summarized by NCI CTCAE version 5.0 grade and by causality.…	Hummingbird Bioscience	ALL	ADULT, OLDER ADULT	PHASE1	INTERVENTIONAL	Allocation: NON RANDOMIZED. Intervention Model: PARALLEL. Masking: NONE. Primary Purpose: TREATMENT.	2024/11/5	2021/10/19	2025/10/16
NCT05864144	A Study of SNS-101 (Anti VISTA) Monotherapy and in Combination With Cemiplimab in Patients With Advanced Solid Tumors	https://clinicaltrials.gov/study/NCT05864144	ACTIVE NOT RECRUITING	Phase 1/2 study to evaluate the safety, tolerability, pharmacokinetics, pharmacodynamics, and efficacy of SNS-101, a novel anti VISTA IgG1 monoclonal antibody as monotherapy or in combination with cemiplimab in patients with advanced solid tumors.	NO	Solid Tumor, Adult|Advanced Solid Tumor|Head and Neck Cancer|Breast Cancer|Colon Cancer|Pancreatic Cancer|Gastric Cancer|Esophageal Cancer|Prostate Cancer|Uterine Cancer|Cervix Cancer|Ovarian Cancer|Kidney Cancer|Bladder Cancer|Thyroid Cancer|Melanoma|Sarcoma|Advanced Cancer|Metastatic Cancer|Refractory Cancer|Non Small Cell Lung Cancer|Merkel Cell Carcinoma	DRUG: SNS-101 (anti-VISTA)|DRUG: Cemiplimab	1. Adverse Events - Part A & B, Incidence, nature and severity of treatment-related adverse events, Day 1 through 90 days after the last dose. 2. Determine the Recommended Phase 2 dose or maximum tolerated dose - Part A & B, Incidence and nature of dose-limiting toxicities, Approximately 15 months. 3. Objective Response Rate (ORR) - Part C, Measured by RECIST 1.1 and iRECIST, Day 1 through study …	Sensei Biotherapeutics, Inc.	ALL	ADULT, OLDER ADULT	PHASE1|PHASE2	INTERVENTIONAL	Allocation: NON RANDOMIZED. Intervention Model: SEQUENTIAL. Masking: NONE. Primary Purpose: TREATMENT.	2027/6/1	2023/5/18	2025/8/15
NCT06302556	The Role of Immune Checkpoints in Lung Transplant (ILTRA)	https://clinicaltrials.gov/study/NCT06302556	UNKNOWN	The goal of this observational study is to learn about rejection in lung transplantation. The main question it aims to answer is: what is the role of immune checkpoints in lung transplantation? Participants will describe pathways of rejection in lung transplantation analyzing the immune checkpoints on explanted lungs as well as trans-bronchial biopsies.	NO	Lung Transplant Rejection	DIAGNOSTIC TEST: Immune checkpoints analysis|DIAGNOSTIC TEST: Gene expression analysis	1. Lung-tissue immune-checkpoint profile and bronchoalveolar immune-cells mRNA signature in acute rejection after lung transplantation., Prevalence of immune checkpoint markers and gene-expression on leukocytes from transbronchial biopsies and bronchoalveolar lavage. Participants: cohort number 3., Twelve months after lung transplantation (prospective data). 2. Lung-tissue immune-checkpoint profi…	Fondazione IRCCS Ca' Granda, Ospedale Maggiore Policlinico	ALL	ADULT, OLDER ADULT		OBSERVATIONAL	Observational Model: COHORT. Time Perspective: OTHER.	2026/1/1	2024/3/8	2024/3/8
NCT06342661	Study On the Expression Level and Clinical Significance of VISTA in Patients With Vascular Cognitive Impairment	https://clinicaltrials.gov/study/NCT06342661	RECRUITING	1. Explore the expression level of immune checkpoint VISTA in peripheral blood and cerebrospinal fluid of patients with cardiovascular risk factors; 2. Discuss the correlation between different risk factors (mainly hypertension, diabetes, smoking, hyperlipidemia, hyperhomocysteinemia, etc.) and the expression level of immune checkpoint VISTA in peripheral blood and cerebrospinal fluid of patients…	NO	Cerebrovascular Disease Small Vessel	DIAGNOSTIC TEST: Neuropsychological testing	1. Patient characteristics, 2023.03.01-2028.11.30. 2. VISTA expression in PBMCs in the VCI and control groups, 2023.03.01-2028.11.30.	First Affiliated Hospital of Harbin Medical University	ALL	ADULT, OLDER ADULT		OBSERVATIONAL	Observational Model: CASE CONTROL. Time Perspective: RETROSPECTIVE.	2028/11/1	2024/4/2	2024/4/2
